# Supplementary material for: Insoluble Fiber in Barley Leaf Attenuates Hyperuricemic Nephropathy by Modulating Gut Microbiota and Short-Chain Fatty Acids
Source: Foods. 2022 Nov 2;11(21):3482. doi: 10.3390/foods11213482 (PMC9656210; doi:10.3390/foods11213482)
Supplement: Supplementary file 1 [file foods-11-03482-s001.zip]

Archive with 1 entries (1 files):
- foods-1912287-supplementary.pdf
